# Supplementary material for: Dynamics of nitric oxide level in liquids treated with microwave plasma-generated gas and their effects on spinach development
Source: Sci Rep. 2019 Jan 30;9:1011. doi: 10.1038/s41598-018-37711-3 (PMC6353906; doi:10.1038/s41598-018-37711-3)
Supplement: Supplementary file 2 — Supplementary table S1 [file 41598_2018_37711_MOESM2_ESM.xlsx]

## Sheet: Germination & seedling number
Supplementary table S1. raw data for figure 6, 7, and 8
Germination and number of seedlings survivied after 35 days
PGNO treated water
		number of seedlings				percentage
Treatment	replicate	7 days	21 days	35 days		7 days	21 days	35 days
DI water	1	36	37	34		72	74	68
	2	37	39	44		74	78	88
	3	34	35	33		68	70	66
					avg	71.3333	74	74
					std	3.05505	4	12.1655
1x	1	32	34	33		64	68	66
	2	29	31	31		58	62	62
	3	30	30	32		60	60	64
					avg	60.6667	63.3333	64
					std	3.05505	4.16333	2
1/2x	1	32	33	38		64	66	76
	2	27	27	31		54	54	62
	3	24	29	25		48	58	50
					avg	55.3333	59.3333	62.6667
					std	8.0829	6.1101	13.0128												t test on the number of seedlings after 5 days
1/10x	1	34	35	43		68	70	86												DI water vs. 1x	DI water vs. 1/2x	DI water vs. 1/10x	DI water vs. 1/30x
	2	33	32	35		66	64	70												0.289287	0.33259	0.494601	0.452306
	3	35	33	43		70	66	86
					avg	68	66.6667	80.6667
					std	2	3.05505	9.2376
1/30x	1	36	36	40		72	72	80
	2	44	45	43		88	90	86
	3	40	42	38		80	84	76
					avg	80	82	80.6667
					std	8	9.16515	5.03322
PGNO treated 0.5 mM phosphate buffer
		number of seedlings				percentage
Treatment	replicate	7 days	21 days	35 days		7 days	21 days	35 days
buffer	1	32	30	24		64	60	48
	2	30	32	27		60	64	54
	3	28	27	25		56	54	50
					avg	60	59.3333	50.6667
					std	4	5.03322	3.05505
1x	1	28	29	25		56	58	50
	2	35	34	22		70	68	44
	3	35	36	34		70	72	68
					avg	65.3333	66	54
					std	8.0829	7.2111	12.49
1/2x	1	37	36	31		74	72	62
	2	34	34	34		68	68	68
	3	38	37	37		76	74	74
					avg	72.6667	71.3333	68
					std	4.16333	3.05505	6												t test on the number of seedlings after 5 days
1/10x	1	28	33	29		56	66	58												buffer vs. 1x	buffer vs. 1/2x	buffer vs. 1/10x	buffer vs. 1/30x
	2	36	35	40		72	70	80												0.693197	0.021424	0.0841634	0.0440131
	3	33	32	37		66	64	74
					avg	64.6667	66.6667	70.6667
					std	8.0829	3.05505	11.3725
1/30x	1	38	37	36		76	74	72
	2	36	34	35		72	68	70
	3	42	42	45		84	84	90
					avg	77.3333	75.3333	77.3333
					std	6.1101	8.0829	11.0151

## Sheet: DI water_length
Length of plants grown for 35 days after treatment with PGNO pre-treated water
		replicate 1		replicate 2		replicate 3
	DI water		1 X		1/2 X		1/10 X		1/30 X
plant number	shoot (cm)	root (cm)	shoot (cm)	root (cm)	shoot (cm)	root (cm)	shoot (cm)	root (cm)	shoot (cm)	root (cm)				t-test on shoot and root length
1	4.9	4.5	4.5	3.5	3.5	4.5	2	5.9	3.3	4.5
2	5.2	5	1	1.7	2.3	2.8	3.5	9.5	2.2	4.5				DI water vs. 1x	DI water vs. 1/2x	DI water vs. 1/10x	DI water vs. 1/30x
3	5	6	0.9	1.6	4.5	5.8	2.6	10	5	7.5			shoot	1.99372e-12	0.000118232	0.0156003	6.46367e-08
4	6	4.5	0.5	1	2.4	4	2.1	9	6.6	7			root	3.61014e-47	0.534514	0.268462	9.82513e-06
5	4.4	3	2.2	3	3.5	6	2	5	4	6
6	8	4.5	1.8	1.7	0.5	1.8	3	6.5	4.5	7
7	4	3.5	1.5	1.4	2.5	5	3	5.5	4.2	6
8	3.6	3.5	2.5	3	3	4	2	5	4	7
9	4.5	3.5	2.5	2.2	3.1	4	1.6	7	6	8
10	3.6	6	2.4	2.5	4.2	2.4	4	7.3	4.5	11
11	4	4.8	1.4	3	5.5	5	1.5	10	6	7
12	3.5	3	2	2.5	4.5	6	4.5	4.5	5.5	8.5
13	3.2	4.5	3.5	1.8	2.7	8	2.8	8	4.5	9
14	2.5	4	1.6	1.8	4	8	5	5	4	7
15	5	9.2	1	1.5	2.9	7	8	7	3.5	8
16	2.5	5.6	2	3	2.2	7.7	5	7	5.2	4
17	4.3	6	1.5	1.6	4.6	2.9	5	6	5	8
18	6	4.2	1.9	1.5	4	6	6	6.5	1.8	4
19	4.5	6	1.5	2	3.8	7	4.1	6.9	2.5	5
20	5.3	4.3	1.4	3	6.1	4.5	4.2	11	3	5.5
21	2	5.2	1	2	2.6	3.6	4.8	13	4	6
22	2.5	6.2	1.4	1	5	6.5	4.9	5	2	5
23	1.8	5.8	0.9	1.7	2	5	4	7	3	7
24	2.6	7	1	2	1.3	2.6	1	3	3	6.5
25	4	8.3	1	1.6	5.2	5	4.7	5	5	12
26	2	5.5	1.6	1.8	4.5	7.1	6.2	9	6	8
27	2.4	6	1	1.8	5	8.5	1.5	5	6.5	6
28	2.5	5.5	2.2	3	5.5	10	3	5	4	7.5
29	3	4.5	0.8	1.5	6	9.1	3	4	6.6	6.5
30	6	3	1.5	3	3.8	3.2	1.5	4	4	9.5
31	3.2	5	1	0.8	3.5	4.2	2.2	3.8	3	6
32	3	7	1.2	1.5	3.5	5	1.4	4	5	6.5
33	1.5	7.5	1	1.4	5	8	2.6	5.5	3	6.5
34	3	7	3	2.5	3.6	8	2.1	2.8	5.5	5
35	4	6.5	3.2	2.5	5.9	7.8	2.1	2.8	4.7	5.5
36	2	8.6	2.6	1.5	2.5	3.5	2	5	5.2	4.5
37	6.4	5	3	4.4	4	4.5	4	6	3.5	6
38	4	5.2	1.5	3.7	5	8	5.5	4	2.7	4.5
39	2.5	6	3.5	0.7	4	7.5	4.5	4.5	4	7
40	2.2	5.5	2.8	0.2	3	6.1	3	4	2.6	10
41	3	7	1.5	2.5	2.5	5	4	6	5.5	7
42	3.3	8	1.8	3	4	7	6	7	2.6	8
43	3	7	2	0.5	4.5	7.2	5.5	7.5	2.5	6
44	2.3	7	3	5.5	4.2	8	3.5	7.5	4	5
45	3	8	2.7	3.8	3.9	8.5	1.6	8	5.6	10
46	4	5.6	3.2	3	5	6.6	5.2	9	5	12
47	3.4	5.3	3.3	1	3	2.5	5.2	6	4	10.5
48	2.3	6	2.6	2.2	4	5	3	8.7	5.4	9.4
49	6.8	5.7	2.1	3	2.6	5	3.2	7	5.7	9
50	2.2	7.2	3	2.5	1.5	2.4	4.6	5	2.5	5
51	4.5	5.8	3	1	2	4	3.5	9	6.5	10
52	2.4	5.5	3	5.4	2.5	8	3.6	8	3.5	7
53	2.4	7.2	0.5	1.5	3	4	3	6.5	4.5	6
54	2.4	5	1	1.1	2.1	5	3	6	4.4	8.5
55	3.9	5.7	2.3	5	1	4.5	1.5	5.5	3.5	7
56	1.8	5.8	2.1	4.5	2.5	5	3	6.4	4.5	9
57	1.7	5.6	2.8	5	2	5	6.5	12.5	3.5	7
58	2	4	3	3	5	7	4.4	7.5	5	7
59	2.3	5	2.8	4	5	8	4.5	7	2.9	6.8
60	1.7	4.2	2.9	0.1	3.2	7.5	1.8	4.5	4.3	6.8
61	2.8	7	1.4	2	2.5	3.9	4.3	7	3.2	7
62	3.3	6.5	2.6	2	4	10.5	4.5	8	2.5	8
63	4	8	2.1	1.5	3.5	6.2	4	8	3	5
64	4	8.2	2.6	4	3.6	6	2	4	3	8
65	2.3	9	3	2	3.7	7	6.5	7	3	5.5
66	2.5	6.3	2	1.5	2.9	5	4	6	2.4	5
67	3	5.6	0.8	1.4	4.1	7.5	2.5	7.5	2.2	6
68	2.2	6	2.6	2	3.8	6	3.5	7	4.5	13
69	2.7	6	1	3	1.4	3.2	2.5	5.6	3.6	7
70	6.3	4.5	3.5	2	5.6	6	3	6.6	5.5	9
71	3	8.5	2	2	6.5	6.5	5	5	5	8
72	1.5	6	1.9	2	6.9	7	6.4	12	4	5
73	2.6	9	1.5	2	4.4	5	5.7	6.5	3.7	5.5
74	3.2	5.8	1	1.6	4	3.2	4	6.5	3	12
75	2.5	8	2.2	3	4.9	5	7.5	8	3	5
76	1.9	7	1	4.9	4.5	8.6	5	7.5	5	7.5
77	3.8	7.8	1	2	5	7	1.9	4	3.7	4.5
78	1.7	5	1.5	3.2	5.2	6	3	3.5	5.5	9.5
79	2.6	7	1	6	3	4	2	2.5	3	5.8
80	2	7.5	2	1.5	5.5	5.4	2.5	2.5	3	8
81	2.5	4.4	2	2.5	1.8	2.2	1	6.5	4.5	4.5
82	1	5	1.9	1	6.7	5.8	6.5	7	3.7	11.5
83	2	5	2	2	3.5	7	3	8	4.4	10.8
84	2.5	6	1.8	2	3.4	5	2	5.5	1.5	6
85	3	9.5	2	0.9	3.2	8.7	5.1	7	5.2	5
86	3.5	7.5	1.6	5	3.4	4	3.6	5.8	4.6	6
87	1.8	5.8	1.3	2	3	2.5	5.6	6.5	1.3	6.5
88	2	10	3.5	2	5.2	10	2.4	6	4.7	6
89	3.8	5.5	2	3.5	6	7.8	1.8	4.5	2	6.2
90	2	6.1	1.5	0.5	3	7.6	3	5	4	7.6
91	4.5	5.9	1.5	4	6	8	3.5	7	3.6	5
92	3.3	6.6	2	1.6	6.5	7.5	6	7	3.5	7
93	2	8	1.3	1.6	5.9	7	4	9	3.8	4.5
94	1.7	9	1.5	1.4	3.5	8	3.5	5	5	15
95	2.5	8.6	1.5	1.8			5.6	6	6.5	10.5
96	3	5	1	1.8			6.3	6	9.3	6.8
97	2	8					5.4	6	4.7	7
98	2.5	3.4					3.4	5.5	5.6	7.5
99	2	5					5.8	9.5	3	6.5
100	1.5	5.9					2	5	9.6	9.3
101	1.5	4					6	9.5	3.7	7.5
102	2.2	5.4					1	4.4	4	5.4
103	2.1	5					1	5	3	5
104	1.4	5					2	6	2	5
105	4.5	5					1	8.5	4.8	8.7
106	3.5	8					4	5.8	2	8.4
107	2.2	8.2					2	5	3.5	5.5
108	2	5.5					2.8	5.9	3	9
109	1.5	5					2.5	6	2	5
110	2.5	5.5					1.4	5.5	4.5	7.5
111							3.5	6	4	6
112							4	4	5	6
113							3.5	5	6.2	5
114							4.6	5	4.5	8
115							5.4	6	5	9
116							1.5	5	2.8	6
117							1.4	1.5	4.6	6
118							2.7	4	5.5	5
119							1.5	7	2.2	6.5
120							2.7	7	2.5	7.5
121							3.8	5.5	4	6
average	3.08545	6.01818	1.94271	2.31979	3.83298	5.86064	3.55455	6.27851	4.09174	7.09504
stamdard dev.	1.32012	1.54849	0.826629	1.22677	1.3828	1.99355	1.6025	2.00637	1.41607	2.05268

## Sheet: buffer_length
Length of plants grown for 35 days after treatment with PGNO pre-treated 0.5 mM phosphate buffer
		replicate 1		replicate 2		replicate 3
	buffer		1 x		1/2 x		1/10 x		1/30 x
plant number	shoot (cm)	root (cm)	shoot (cm)	root (cm)	shoot (cm)	root (cm)	shoot (cm)	root (cm)	shoot (cm)	root (cm)				t-test on shoot and root length
1	2.5	4.5	2.5	2.5	1.5	3	1	4	2.8	9
2	2.5	3.6	1.8	2.5	2	5	3.5	6.2	4	6				buffer vs. 1x	buffer vs. 1/2x	buffer vs. 1/10x	buffer vs. 1/30x
3	1.5	2.6	1.5	2.1	2	2.5	2.3	5	4.5	8			shoot	0.00029042	0.0198032	0.000203828	6.95473e-10
4	1.8	4.5	2.2	5	3.4	9	2.6	5	4.5	8			root	3.49282e-16	0.0277286	0.0361745	0.0001076
5	1	4.6	1.8	1.9	3.6	3	2	7.5	5.5	5
6	2.4	4.3	2.4	3.8	4	4	2.6	6	5	8
7	3	7.5	1	1.3	2.8	5.5	2.9	4	3.5	5.5
8	2	3	1.5	2	3	3	2.4	4.8	2	4
9	1	3.5	1.8	2.5	4.4	5	2.6	4	4	7
10	1.8	7.8	1.9	2	3	5	1.4	6	2.5	5
11	2.4	4	2.8	2	5	6	2.5	4	5	4
12	1.8	4.6	1.8	2.6	2.5	4	3	5.8	3	5
13	2	5.5	2	4	2	4	3.9	5	4	4
14	3	3	1.5	4	2.6	4	3.5	3	5	5.5
15	1	3.4	1	1.5	3	4.5	2.6	3.5	6	6
16	3.2	8	2.8	2.5	2	4.6	2.6	6.5	7	8
17	3	6.5	1.6	1.5	2.3	4	2	6	1	3
18	2	4	1.6	2.3	1.8	3.6	1	5	4	5
19	1.6	5	2	1.8	2	4	5.5	5.5	6	4
20	2.7	6.5	2.8	3	2	4.5	1.5	4	4	8
21	2.4	4	1.6	1.5	2.9	3.5	2.5	3.5	4	5
22	3	7	2.8	4	1.8	4	3	4	5	5
23	3	6.6	1.4	2	2	3.7	3.9	4.5	3.6	9
24	1.8	5.5	2	4	3	7	5	6.4	4	3
25	2.5	4.5	1.8	1.9	2	3.7	6	10	4.5	5
26	2	4.5	1	1.5	3.6	5	6	6	3.7	7
27	3	7	1.8	3	2	4.6	1	4	3	4.5
28	5.4	6	2.2	3.5	3	5	1.5	4	3.5	3
29	2	4.6	1	2	2.8	3.6	2	5	2	2.6
30	6.7	5.5	1.4	2.2	3.6	3	5	3	4.5	11
31	1.6	3	2	2.5	2.9	3	4.8	9	1	5
32	2	4	2	3	6	5.5	6	5	1.5	5
33	2	1	2.4	5	1.4	3	7	9	2	6
34	2.6	4	1.8	3	1.5	2	3.5	4	3.6	8
35	3	2.5	1.8	2	1.1	2.2	4.5	6.6	7.5	7
36	1.5	4.2	3.7	2.6	3.8	4	5.5	7	3.5	5
37	2	2	0.7	1.5	1.5	4	3.6	8	4.5	5
38	4.3	5.5	2.5	4	2	2	6	9	5.5	5.5
39	2	4	2.4	5	1.9	3.5	5.5	4	6.2	8
40	3	3.7	1.9	3.5	2.3	1	7	6	4.6	6
41	3.1	3.5	1.8	2	2.5	3	5.5	7	6	7
42	1.4	3.5	2	3	2.8	6	6.8	5	4	5
43	2.6	3	1.6	3	1.5	4	3.7	5	4	5
44	1	5	1.9	3	1.6	4	2.5	5.5	6	5.5
45	1	6	1.5	2.5	2	4	3.5	7	2.5	6
46	1.2	3	3	2	2.7	3.6	2.1	5	4	6
47	3	5	2.4	2.5	1.6	3.6	2	3.6	4	8
48	2.2	2.5	3	2.5	1.4	4.5	6.8	10	2	7
49	3	4	3.7	4	2	2.7	4	4	4	6
50	2.8	5	2.2	3.5	1.6	3	3.8	9	3	6
51	4	4	1.8	2.5	2.2	5	4.5	4	3	6
52	2.4	5	1.5	2.5	1.6	6	5	2	3.2	8
53	2	4	1.6	2.8	2.5	4	3.3	4	4	6
54	2	5	2	1.8	3	4	4	5.5	3.5	5
55	2.6	6	3	3	4.5	6	2.3	5	5.2	6
56	1.6	3.8	1.8	1.6	5	6.5	2.8	7	3	5.4
57	1	5.5	2	2.3	4.5	4	0.8	5	4.9	8
58	3.6	5	2.6	2.5	3	3	2.8	4	4.8	5
59	4	6	2.6	2.4	2.5	5.5	2.6	6	2	2.5
60	2.6	7	2.4	4.5	3.6	3	2	7	6.5	7
61	4.5	5	2.1	5	2.8	3.5	1.8	7	3	7
62	3.2	5	3	5.6	1.5	3	2.5	6	5.5	6
63	6.6	8	2.8	4	4.8	4	3.2	6.5	3	5
64	4.6	5	0.8	2.5	2	3	2	4	5	6
65	3	7	1.8	2.5	3	7	2	4.7	5	11
66	5	6	2.6	6	2	6	3.4	5.5	6	7
67	2.4	4.5	1.9	2	2.2	7	1.6	7	4	7
68	2	7	2	3	4	5.5	3	4	5.6	7.4
69	3	4	2	3	3.8	3.6	5	8	5.9	9
70	2.6	7	3.5	4	4.2	6.5	3	3.5	4.2	8
71	3.9	7	1	2	5	6	3	4	2.2	5.2
72	3.5	7	2.3	4.5	4	5.5	2.5	4	4.5	6
73	1.4	3.5	1	1.5	3.6	4	4	5.5	4	7
74	2	6	2.4	2	3	4.4	2.6	4.6	5	4.5
75	2.2	4.5	3.1	5	5	5	3.6	6	5.5	6
76	3.6	9	2.5	2.5	2.9	3.5	4.2	5	3	7
77			2.5	3	2.5	4	2	6	4.3	7
78			3	2.6	3	4.5	2.5	5	1.5	4.5
79			0.5	2.5	3	5	4.8	6	3.6	5.2
80			2	2.5	3.2	6	4.5	5	3	7
81			1.8	5	2	6	2	5.5	5.6	5
82					3.8	1	4.8	6	3	4.5
83					6	8	5.5	6	4	4
84					3	6.5	2	7	2	5
85					4.5	4	5.5	7	5	6.5
86					2	3	2	5.2	2.5	7
87					3	2.8	1.4	5	5	7.5
88					5.2	6.5	2.8	4.5	4	5
89					4.2	2.8	3.5	5	3	6
90					4.6	5	2	5	3	6
91					5.8	7	2.2	5	3	4
92					3.5	5	2	3	1	4
93					2.6	4.5	3.7	5.5	5	4
94					2.5	4	2	4	5	6
95					3	4	5	4	4	4
96					4.2	3.5	4	4.5	2	4.5
97					3.9	4.5	5	6	3	6
98					4	5.5	7	4.5	2.5	6
99					3.2	5	8	7	4	5
100					2.8	2.5	1.4	4	1.5	4
101					6	6	2	5	3	5
102					6	7	4	6	2.5	5
103							3.4	4.8	2	9
104							4	5.5	3	5
105							1	5.5	4	4
106							0.9	5	2	6
107									1.5	4
108									2.5	2.5
109									2.5	4
110									3.5	4.5
111									3.5	5
112									4	7
113									5	6
114									3.5	7
115									3	8
116									4	5
average	2.61316	4.90526	2.04321	2.87778	3.03333	4.39216	3.39434	5.39811	3.81034	5.8431
standard dev.	1.16428	1.57792	0.663878	1.08628	1.19705	1.44789	1.61492	1.51463	1.35508	1.63602

## Sheet: DI water_weight
Dry weight of plants grown for 35 days after treatment with PGNO pre-treated water
	DIW			1 x			1/2 x			1/10 x			1/30 x
	total dry weight (g)	number of plants	weight per plant (g/plant)	total dry weight (g)	number of plants	weight per plant (g/plant)	total dry weight (g)	number of plants	weight per plant (g/plant)	total dry weight (g)	number of plants	weight per plant (g/plant)	total dry weight (g)	number of plants	weight per plant (g/plant)
replicate 1	0.5964	34	0.0175412	0.338	33	0.0102424	0.5575	38	0.0146711	0.7986	43	0.0185721	0.4324	40	0.01081
replicate 2	0.3834	44	0.00871364	0.3312	31	0.0106839	0.5104	31	0.0164645	0.6786	35	0.0193886	0.6149	43	0.0143
replicate 3	0.2535	33	0.00768182	0.1998	32	0.00624375	0.3358	25	0.013432	0.7977	43	0.0185512	0.6736	38	0.0177263
average			0.0113122			0.00905668			0.0148559			0.0188373			0.0142788
standard dev.			0.00541906			0.00244605			0.00152468			0.000477551			0.00345821
										t test on average dry weight
										DI water vs. 1x	DI water vs. 1/2x	DI water vs. 1/10x	DI water vs. 1/30x
										0.561387	0.375961	0.136914	0.476244

## Sheet: buffer_weight
Dry weight of plants grown for 35 days after treatment with PGNO pre-treated 0.5 mM phosphate buffer
	DIW			1 x			1/2 x			1/10 x			1/30 x
	total dry weight (g)	number of plants	weight per plant (g/plant)	total dry weight (g)	number of plants	weight per plant (g/plant)	total dry weight (g)	number of plants	weight per plant (g/plant)	total dry weight (g)	number of plants	weight per plant (g/plant)	total dry weight (g)	number of plants	weight per plant (g/plant)
rep1	0.2406	24	0.010025	0.2722	25	0.010888	0.4537	31	0.0146355	0.4482	29	0.0154552	0.5608	36	0.0155778
rep2	0.2904	27	0.0107556	0.3067	22	0.0139409	0.5487	34	0.0161382	0.6942	40	0.017355	0.4763	35	0.0136086
rep3	0.3946	25	0.015784	0.4728	34	0.0139059	0.5652	37	0.0152757	0.8016	37	0.0216649	0.7323	45	0.0162733
average			0.0121882			0.0129116			0.0153498			0.0181583			0.0151532
standard dev.			0.00313542			0.00175257			0.000754113			0.00318184			0.00138218
								t test on average dry weight
								DI water vs. 1x	DI water vs. 1/2x	DI water vs. 1/10x	DI water vs. 1/30x
								0.749316	0.218533	0.0816114	0.238842

## Sheet: DI water_drought stress_dry wt
Dry weight of plants treated with PGNO pre-treated water after drought stress
	DI water			1 x			1/2 x			1/10 x			1/30 x
	total dry weight (g)	number of plants	weight per plant (g/plant)	total dry weight (g)	number of plants	weight per plant (g/plant)	total dry weight (g)	number of plants	weight per plant (g/plant)	total dry weight (g)	number of plants	weight per plant (g/plant)	total dry weight (g)	number of plants	weight per plant (g/plant)
rep1	0.8231	46	0.0178935	0.4884	26	0.0187846	0.5503	34	0.0161853	0.9241	36	0.0256694	1.3476	31	0.043471
rep2	0.7396	34	0.0217529	0.3886	23	0.0168957	0.7423	29	0.0255966	1.1126	38	0.0292789	1.1132	38	0.0292947
rep3	0.8973	37	0.0242514	0.1509	23	0.00656087	0.3589	37	0.0097	0.8659	29	0.0298586	0.9878	38	0.0259947
rep4	0.8138	38	0.0214158	0.3102	19	0.0163263	0.5561	33	0.0168515	1.0031	33	0.030397	0.7754	33	0.023497
average			0.0213284			0.0146419			0.0170833			0.028801			0.0305644
standard dev.			0.00261599			0.00548883			0.00652811			0.00213703			0.00892603
							t test on average dry weight under drought stress
							DI water vs. 1x	DI water vs. 1/2x	DI water vs. 1/10x	DI water vs. 1/30 x
							0.0880403	0.294799	0.00488652	0.127776

## Sheet: buffer_drought stress_dry wt
Dry weight of plants treated with PGNO pre-treated 0.5 mM phosphate buffer after drought stress
	buffer			1 x			1/2 x			1/10 x			1/30 x
	total dry weight (g)	number of plants	weight per plant (g/plant)	total dry weight (g)	number of plants	weight per plant (g/plant)	total dry weight (g)	number of plants	weight per plant (g/plant)	total dry weight (g)	number of plants	weight per plant (g/plant)	total dry weight (g)	number of plants	weight per plant (g/plant)
rep1	0.8129	48	0.0169354	1.2721	31	0.0410355	0.8683	23	0.0377522	1.459	39	0.0374103	1.1736	36	0.0326
rep2	1.0728	22	0.0487636	0.7273	27	0.026937	1.1581	29	0.0399345	1.0957	32	0.0342406	1.1567	36	0.0321306
rep3	0.7618	33	0.0230848	0.7602	25	0.030408	0.6319	21	0.0300905	1.1749	24	0.0489542	1.1721	34	0.0344735
rep4	0.9045	32	0.0282656	0.8246	25	0.032984	1.2938	31	0.0417355	0.9686	32	0.0302688	1.202	27	0.0445185
average			0.0292624			0.0328411			0.0373782			0.0377184			0.0359307
standard dev.			0.0138011			0.00599851			0.00512417			0.0080401			0.00581402
							t test on average dry weight under drought stress
							buffer vs. 1x	buffer vs. 1/2x	buffer vs. 1/10x	buffer vs. 1/30x
							0.658603	0.334916	0.339763	0.423121

## Sheet: PR10 expression
Level of PR10 transcription in 4 week-old plants treated with PGNO pre-treated water or buffer
Treatment with PGNO pre-treated water										Treatment with PGNO pre-treated 0.5 mM phosphate buffer
Primer	Treatment	replicate	Expression	SD	average	standard dev.				Primer	Treatment	replicate	Expression	SD	average	standard dev.
PR MV1	DI water	1	1	0.604816	1	0				PR MV1	DI water	1	1	0.571367	1	0
PR MV1		2	1	0.241273						PR MV1		2	1	0.4139
PR MV1		3	1	0.543641						PR MV1		3	1	0.435433
PR MV1	1 x	1	0.77573	0.409402	0.809219	0.126992				PR MV1	1 x	1	0.757909	0.22101	0.554315	0.210701
PR MV1		2	0.702327	0.263447						PR MV1		2	0.567873	0.121782
PR MV1		3	0.949598	0.937859						PR MV1		3	0.337163	0.193561
PR MV1	1/2 x	1	0.423701	0.0658808	1.03609	0.566225				PR MV1	1/2 x	1	0.964232	0.182653	0.997612	0.0604491
PR MV1		2	1.14393	0.322957						PR MV1		2	1.06739	0.22784
PR MV1		3	1.54064	0.772669						PR MV1		3	0.961213	0.0531762
PR MV1	1/10 x	1	1.5843	0.337347	2.89647	1.87148				PR MV1	1/10 x	1	1.29022	0.424078	1.12314	0.231675
PR MV1		2	2.06557	0.769328						PR MV1		2	0.858666	0.180086
PR MV1		3	5.03953	1.58364						PR MV1		3	1.22053	0.26811
PR MV1	1/30 x	1	2.90148	0.884432	5.2931	2.97001				PR MV1	1/30 x	1	1.10555	0.62526	1.05316	0.0566425
PR MV1		2	4.36028	0.916296						PR MV1		2	0.993052	0.381769
PR MV1		3	8.61755	1.92691						PR MV1		3	1.06087	0.324104
																			t test on PR10 transcription level
																			DI water vs. 1x	DI water vs. 1/2x	DI water vs. 1/10x	DI water vs. 1/30x
																			0.121381	0.922171	0.221316	0.129304
																			buffer vs. 1x	buffer vs. 1/2x	buffer vs. 1/10x	buffer vs. 1/30x
																			0.0670892	0.951664	0.454443	0.245575

## Sheet: DI water_mirobial inactivation
Inactivation of microbes in PGNO treated water
E. coli
Treatment	replicate	dilution	CFU number in dilution	CFU number	average	stadard deviation	Log10(CFU)	Log average	Log standard deviation
DI water	1	1/10^6	60	600000000			8.77815
	2	1/10^6	42	420000000			8.62325														t test on CFU numbers
	3	1/10^6	41	410000000	4.76667e+08	1.06927e+08	8.61278	8.67139	0.0926018
1x	1	1/10^4	0	0			0														DI water vs. 1x	DI water vs. 1/2x	DI water vs. 1/10x
	2	1/10^4	0	0			0														0.0163629	0.0163717	0.0507533
	3	1/10^4	0	0	0	0	0	0	0
1/2x	1	1/10^4	2	200000			5.30103
	2	1/10^4	2	200000			5.30103
	3	1/10^4	0	0	133333	115470	0	3.53402	3.06055
1/10x	1	1/10^6	32	320000000			8.50515
	2	1/10^6	23	230000000			8.36173
	3	1/10^6	22	220000000	2.56667e+08	5.50757e+07	8.34242	8.4031	0.0889033
S. aureus
Treatment	replicate	dilution	CFU number in dilution	CFU number	average	stadard deviation	Log10(CFU)	Log average	Log standard deviation
DI water	1	1/50000	1654	827000000			8.91751
	2	1/50000	1601	800500000			8.90336
	3	1/50000	1582	791000000			8.89818
	1	1/50000	1654	165400000			8.21854
	2	1/50000	1601	160100000			8.20439
	3	1/50000	1582	158200000			8.19921														t test on CFU numbers
	1	1/10^6	436	4360000000			9.63949
	2	1/10^6	405	4050000000			9.60746														DI water vs. 1x	DI water vs. 1/2x	DI water vs. 1/10x
	3	1/10^6	351	3510000000	1.64691e+09	1.78009e+09	9.54531	8.90371	0.602425												0.0240977	0.0240963	0.599598
1x	1	1/50000	2	1000000			6
	2	1/50000	0	0			0
	3	1/50000	0	0			0
	1	1/50000	2	200000			5.30103
	2	1/50000	0	0			0
	3	1/50000	0	0			0
	1	1/10^4	0	0			0
	2	1/10^4	0	0			0
	3	1/10^4	0	0	133333	331662	0	1.25567	2.49776
1/2x	1	1/50000	0	0			0
	2	1/50000	0	0			0
	3	1/50000	0	0			0
	1	1/50000	0	0			0
	2	1/50000	0	0			0
	3	1/50000	0	0			0
	1	1/10^4	5	500000			5.69897
	2	1/10^4	3	300000			5.47712
	3	1/10^4	2	200000	111111	183333	5.30103	1.83079	2.748
1/10x	1	1/1000000	58	580000000			8.76343
	2	1/1000000	58	580000000			8.76343
	3	1/1000000	50	500000000			8.69897
	1	1/1000000	58	5800000			6.76343
	2	1/1000000	58	5800000			6.76343
	3	1/1000000	50	5000000			6.69897
	1	1/10^6	382	3820000000			9.58206
	2	1/10^6	354	3540000000			9.549
	3	1/10^6	202	2020000000	1.22851e+09	1.5225e+09	9.30535	8.3209	1.22905
F. oxysporum
Treatment	replicate	dilution	CFU number in dilution	CFU number	average	stadard deviation	Log10(CFU)	Log average	Log standard deviation
DI water	1	5 x 1/10^4	226	11300000			7.05308
	2	5 x 1/10^4	198	9900000			6.99564														t test on CFU numbers
	3	5 x 1/10^4	190	9500000	1.02333e+07	945163	6.97772	7.00881	0.0393677
1x	1	5 x 1/10^4	85	4250000			6.62839														DI water vs. 1x	DI water vs. 1/2x	DI water vs. 1/10x	DI water vs. 1/30x
	2	5 x 1/10^4	75	3750000			6.57403														0.00402921	0.0496809	0.0481178	0.0522363
	3	5 x 1/10^4	74	3700000	3900000	304138	6.5682	6.59021	0.0331945
1/2x	1	5 x 1/10^4	254	12700000			7.1038
	2	5 x 1/10^4	243	12150000			7.08458
	3	5 x 1/10^4	235	11750000	12200000	476970	7.07004	7.08614	0.0169371
1/10x	1	5 x 1/10^4	252	12600000			7.10037
	2	5 x 1/10^4	248	12400000			7.09342
	3	5 x 1/10^4	236	11800000	1.22667e+07	416333	7.07188	7.08856	0.014854
1/30x	1	5 x 1/10^4	251	12550000			7.09864
	2	5 x 1/10^4	247	12350000			7.09167
	3	5 x 1/10^4	238	11900000	1.22667e+07	332916	7.07555	7.08862	0.0118462

## Sheet: buffer_microbial inactivation
Inactivation of microbes in PGNO treated 0.5 mM phosphate buffer
E. coli
Treatment	replicate	dilution	CFU number in dilution	CFU number	average	stadard deviation	Log10(CFU)	Log average	Log standard deviation
buffer	1	1/10^6	20	200000000			8.30103
	2	1/10^6	19	190000000			8.27875															t test on CFU numbers
	3	1/10^6	18	180000000	190000000	10000000	8.25527	8.27835	0.0228814
1x	1	1/10^4	2	200000			5.30103															buffer vs. 1x	buffer vs. 1/2x	buffer vs. 1/10x	buffer vs. 1/30x
	2	1/10^4	0	0			0															0.000921456	0.000921456	0.0655138	0.00213484
	3	1/10^4	0	0	66666.7	115470	0	1.76701	3.06055
1/2x	1	1/10^4	2	200000			5.30103
	2	1/10^4	0	0			0
	3	1/10^4	0	0	66666.7	115470	0	1.76701	3.06055
1/10x	1	1/10^6	13	130000000			8.11394
	2	1/10^6	11	110000000			8.04139
	3	1/10^6	4	40000000	9.33333e+07	4.72582e+07	7.60206	7.91913	0.276978
1/30x	1	1/10^6	57	570000000			8.75587
	2	1/10^6	52	520000000			8.716
	3	1/10^6	50	500000000	530000000	3.60555e+07	8.69897	8.72362	0.0292063
S. aureus
Treatment	replicate	dilution	CFU number in dilution	CFU number	average	stadard deviation	Log10(CFU)	Log average	Log standard deviation
buffer	1	1/10^6	202	2020000000			9.30535															t test on CFU numbers
	2	1/10^6	147	1470000000			9.16732
	3	1/10^6	132	1320000000	1.60333e+09	3.68556e+08	9.12057	9.19775	0.0960738													buffer vs. 1x	buffer vs. 1/2x	buffer vs. 1/10x	buffer vs. 1/30x
1x	1	1/10^4	282	28200000			7.45025															0.017448	0.0173309	0.171328	0.0225454
	2	1/10^4	126	12600000			7.10037
	3	1/10^4	87	8700000	16500000	1.03184e+07	6.93952	7.16338	0.26113
1/2x	1	1/10^4	161	16100000			7.20683
	2	1/10^4	75	7500000			6.87506
	3	1/10^4	39	3900000	9.16667e+06	6.26844e+06	6.59106	6.89098	0.308189
1/10x	1	1/10^6	129	1290000000			9.11059
	2	1/10^6	112	1120000000			9.04922
	3	1/10^6	110	1100000000	1170000000	1.04403e+08	9.04139	9.06707	0.0378945
1/30x	1	1/10^6	86	860000000			8.9345
	2	1/10^6	54	540000000			8.73239
	3	1/10^6	40	400000000	600000000	2.35797e+08	8.60206	8.75632	0.167505
F. oxysporum
Treatment	replicate	dilution	CFU number in dilution	CFU number	average	stadard deviation	Log10(CFU)	Log average	Log standard deviation
buffer	1	5 x 1/10^4	235	11750000			7.07004
	2	5 x 1/10^4	231	11550000			7.06258															t test on CFU numbers
	3	5 x 1/10^4	229	11450000	1.15833e+07	152753	7.05881	7.06381	0.00571575
1x	1	5 x 1/10^4	55	2750000			6.43933															buffer vs. 1x	buffer vs. 1/2x	buffer vs. 1/10x	buffer vs. 1/30x
	2	5 x 1/10^4	47	2350000			6.37107															8.67277e-06	0.000836179	0.176934	0.241194
	3	5 x 1/10^4	45	2250000	2450000	264575	6.35218	6.38753	0.0458474
1/2x	1	5 x 1/10^4	184	9200000			6.96379
	2	5 x 1/10^4	182	9100000			6.95904
	3	5 x 1/10^4	173	8650000	8.98333e+06	292973	6.93702	6.95328	0.014285
1/10x	1	5 x 1/10^4	249	12450000			7.09517
	2	5 x 1/10^4	244	12200000			7.08636
	3	5 x 1/10^4	232	11600000	1.20833e+07	436845	7.06446	7.082	0.0158139
1/30x	1	5 x 1/10^4	232	11600000			7.06446
	2	5 x 1/10^4	215	10750000			7.03141
	3	5 x 1/10^4	194	9700000	1.06833e+07	951753	6.98677	7.02755	0.0389869
